# Supplementary material for: Changes in the Bacterial Communities of Biocomposites with Different Flame Retardants
Source: Life (Basel). 2023 Dec 7;13(12):2306. doi: 10.3390/life13122306 (PMC10744946; doi:10.3390/life13122306)
Supplement: Supplementary file 1 [file life-13-02306-s001.zip]

Archive with 1 entries (1 files):
- life-2735104-supplementary.xlsx
