# Supplementary material for: Changes in the Bacterial Communities of Biocomposites with Different Flame Retardants
Source: Life (Basel). 2023 Dec 7;13(12):2306. doi: 10.3390/life13122306 (PMC10744946; doi:10.3390/life13122306)
Supplement: Supplementary file 1 [file life-13-02306-s001.zip › life-2735104-supplementary.xlsx]

## Sheet: Phylum
Table S1 Bacterial taxonomy abundance count for biocomposites from phylum to genus level.
		Abundance (%)
		F	G	H	KS
k__Bacteria	__	0	0	1.05143	0
k__Bacteria	p__	0	0	0.023788	0
k__Bacteria	p__Acidobacteria	0	0.0201565	0.047576	0
k__Bacteria	p__Actinobacteria	0	0.2318	8.44474	0
k__Bacteria	p__Bacteroidetes	0	0.0167971	36.6145	0.00678457
k__Bacteria	p__Chloroflexi	0	0	0.047576	0
k__Bacteria	p__Firmicutes	0	0.0151174	0.903944	0.325659
k__Bacteria	p__GN02	0	0	2.64998	0
k__Bacteria	p__Gemmatimonadetes	0	0	3.24706	0
k__Bacteria	p__OD1	0	0	0	0
k__Bacteria	p__Proteobacteria	100	99.7161	32.0972	99.6676
k__Bacteria	p__SR1	0	0	0	0
k__Bacteria	p__TM7	0	0	14.5107	0
k__Bacteria	p__Verrucomicrobia	0	0	0.361578	0

## Sheet: Class
			Abundance (%)
			F	G	H	KS
k__Bacteria	__	__	0	0	1.05143	0
k__Bacteria	p__	c__	0	0	0.023788	0
k__Bacteria	p__Acidobacteria	c__DA052	0	0.0201565	0.047576	0
k__Bacteria	p__Actinobacteria	c__Actinobacteria	0	0.2318	8.41857	0
k__Bacteria	p__Actinobacteria	c__Rubrobacteria	0	0	0.0261668	0
k__Bacteria	p__Bacteroidetes	__	0	0	1.41776	0
k__Bacteria	p__Bacteroidetes	c__Bacteroidia	0	0	1.00147	0
k__Bacteria	p__Bacteroidetes	c__Cytophagia	0	0	0.71364	0
k__Bacteria	p__Bacteroidetes	c__Flavobacteriia	0	0	7.75013	0.00678457
k__Bacteria	p__Bacteroidetes	c__Sphingobacteriia	0	0.00335942	6.28717	0
k__Bacteria	p__Bacteroidetes	c__[Saprospirae]	0	0.0134377	19.4443	0
k__Bacteria	p__Chloroflexi	c__Thermomicrobia	0	0	0.047576	0
k__Bacteria	p__Firmicutes	c__Bacilli	0	0.0151174	0.903944	0.325659
k__Bacteria	p__Firmicutes	c__Clostridia	0	0	0	0
k__Bacteria	p__GN02	c__BD1-5	0	0	2.64998	0
k__Bacteria	p__Gemmatimonadetes	c__Gemmatimonadetes	0	0	3.24706	0
k__Bacteria	p__OD1	__	0	0	0	0
k__Bacteria	p__OD1	c__	0	0	0	0
k__Bacteria	p__Proteobacteria	__	0	0	0.221228	0
k__Bacteria	p__Proteobacteria	c__Alphaproteobacteria	0	0.0537508	5.01927	0.0180922
k__Bacteria	p__Proteobacteria	c__Betaproteobacteria	0.380621	14.1852	18.7854	0
k__Bacteria	p__Proteobacteria	c__Deltaproteobacteria	0	0	2.15757	0
k__Bacteria	p__Proteobacteria	c__Epsilonproteobacteria	0	0	1.05619	0
k__Bacteria	p__Proteobacteria	c__Gammaproteobacteria	99.6194	85.4772	4.85751	99.6495
k__Bacteria	p__SR1	c__	0	0	0	0
k__Bacteria	p__TM7	c__TM7-1	0	0	0.0570912	0
k__Bacteria	p__TM7	c__TM7-3	0	0	14.4536	0
k__Bacteria	p__Verrucomicrobia	c__Opitutae	0	0	0	0
k__Bacteria	p__Verrucomicrobia	c__Verrucomicrobiae	0	0	0.323517	0
k__Bacteria	p__Verrucomicrobia	c__[Spartobacteria]	0	0	0.0380608	0

## Sheet: Order
				Abundance (%)
				F	G	H	KS
k__Bacteria	__	__	__	0	0	1.05143	0
k__Bacteria	p__	c__	o__	0	0	0.023788	0
k__Bacteria	p__Acidobacteria	c__DA052	o__Ellin6513	0	0.0201565	0.047576	0
k__Bacteria	p__Actinobacteria	c__Actinobacteria	o__Actinomycetales	0	0.2318	8.41857	0
k__Bacteria	p__Actinobacteria	c__Rubrobacteria	o__Rubrobacterales	0	0	0.0261668	0
k__Bacteria	p__Bacteroidetes	__	__	0	0	1.41776	0
k__Bacteria	p__Bacteroidetes	c__Bacteroidia	o__Bacteroidales	0	0	1.00147	0
k__Bacteria	p__Bacteroidetes	c__Cytophagia	o__Cytophagales	0	0	0.71364	0
k__Bacteria	p__Bacteroidetes	c__Flavobacteriia	o__Flavobacteriales	0	0	7.75013	0.00678457
k__Bacteria	p__Bacteroidetes	c__Sphingobacteriia	o__Sphingobacteriales	0	0.00335942	6.28717	0
k__Bacteria	p__Bacteroidetes	c__[Saprospirae]	o__[Saprospirales]	0	0.0134377	19.4443	0
k__Bacteria	p__Chloroflexi	c__Thermomicrobia	o__JG30-KF-CM45	0	0	0.047576	0
k__Bacteria	p__Firmicutes	c__Bacilli	o__Bacillales	0	0.0151174	0.29735	0.325659
k__Bacteria	p__Firmicutes	c__Bacilli	o__Lactobacillales	0	0	0.606594	0
k__Bacteria	p__Firmicutes	c__Clostridia	o__Clostridiales	0	0	0	0
k__Bacteria	p__GN02	c__BD1-5	o__	0	0	2.64998	0
k__Bacteria	p__Gemmatimonadetes	c__Gemmatimonadetes	__	0	0	0	0
k__Bacteria	p__Gemmatimonadetes	c__Gemmatimonadetes	o__Gemmatimonadales	0	0	3.24706	0
k__Bacteria	p__OD1	__	__	0	0	0	0
k__Bacteria	p__OD1	c__	o__	0	0	0	0
k__Bacteria	p__Proteobacteria	__	__	0	0	0.221228	0
k__Bacteria	p__Proteobacteria	c__Alphaproteobacteria	__	0	0	0.5162	0
k__Bacteria	p__Proteobacteria	c__Alphaproteobacteria	o__	0	0	0.0927732	0
k__Bacteria	p__Proteobacteria	c__Alphaproteobacteria	o__BD7-3	0	0	0.708882	0
k__Bacteria	p__Proteobacteria	c__Alphaproteobacteria	o__Caulobacterales	0	0.0134377	0.630382	0
k__Bacteria	p__Proteobacteria	c__Alphaproteobacteria	o__Ellin329	0	0.0134377	0	0
k__Bacteria	p__Proteobacteria	c__Alphaproteobacteria	o__Rhizobiales	0	0	1.28217	0.0135691
k__Bacteria	p__Proteobacteria	c__Alphaproteobacteria	o__Rhodobacterales	0	0	0.249774	0.00452304
k__Bacteria	p__Proteobacteria	c__Alphaproteobacteria	o__Rickettsiales	0	0	0	0
k__Bacteria	p__Proteobacteria	c__Alphaproteobacteria	o__Sphingomonadales	0	0.0268754	1.53908	0
k__Bacteria	p__Proteobacteria	c__Betaproteobacteria	__	0	0	0.0285456	0
k__Bacteria	p__Proteobacteria	c__Betaproteobacteria	o__Burkholderiales	0.380621	14.1852	18.469	0
k__Bacteria	p__Proteobacteria	c__Betaproteobacteria	o__Nitrosomonadales	0	0	0.083258	0
k__Bacteria	p__Proteobacteria	c__Betaproteobacteria	o__Rhodocyclales	0	0	0.204577	0
k__Bacteria	p__Proteobacteria	c__Deltaproteobacteria	o__Bdellovibrionales	0	0	1.9744	0
k__Bacteria	p__Proteobacteria	c__Deltaproteobacteria	o__Myxococcales	0	0	0.183168	0
k__Bacteria	p__Proteobacteria	c__Epsilonproteobacteria	o__Campylobacterales	0	0	1.05619	0
k__Bacteria	p__Proteobacteria	c__Gammaproteobacteria	o__Aeromonadales	2.39336	0	0.135592	0
k__Bacteria	p__Proteobacteria	c__Gammaproteobacteria	o__Alteromonadales	0	0	0.123698	0
k__Bacteria	p__Proteobacteria	c__Gammaproteobacteria	o__Enterobacteriales	95.778	85.3714	0.725534	77.2174
k__Bacteria	p__Proteobacteria	c__Gammaproteobacteria	o__Legionellales	0	0	0.190304	0
k__Bacteria	p__Proteobacteria	c__Gammaproteobacteria	o__Pseudomonadales	1.44802	0.0957436	1.85309	22.432
k__Bacteria	p__Proteobacteria	c__Gammaproteobacteria	o__Vibrionales	0	0	0.0428184	0
k__Bacteria	p__Proteobacteria	c__Gammaproteobacteria	o__Xanthomonadales	0	0.0100783	1.78648	0
k__Bacteria	p__SR1	c__	o__	0	0	0	0
k__Bacteria	p__TM7	c__TM7-1	o__	0	0	0.0570912	0
k__Bacteria	p__TM7	c__TM7-3	__	0	0	0.877777	0
k__Bacteria	p__TM7	c__TM7-3	o__	0	0	0.547124	0
k__Bacteria	p__TM7	c__TM7-3	o__CW040	0	0	0.0499548	0
k__Bacteria	p__TM7	c__TM7-3	o__EW055	0	0	12.9787	0
k__Bacteria	p__Verrucomicrobia	c__Opitutae	o__Opitutales	0	0	0	0
k__Bacteria	p__Verrucomicrobia	c__Verrucomicrobiae	o__Verrucomicrobiales	0	0	0.323517	0
k__Bacteria	p__Verrucomicrobia	c__[Spartobacteria]	o__[Chthoniobacterales]	0	0	0.0380608	0

## Sheet: Family
					Abundance (%)
					F	G	H	KS
k__Bacteria	__	__	__	__	0	0	1.05143	0
k__Bacteria	p__	c__	o__	f__	0	0	0.023788	0
k__Bacteria	p__Acidobacteria	c__DA052	o__Ellin6513	f__	0	0.0201565	0.047576	0
k__Bacteria	p__Actinobacteria	c__Actinobacteria	o__Actinomycetales	__	0	0	0.266426	0
k__Bacteria	p__Actinobacteria	c__Actinobacteria	o__Actinomycetales	f__Geodermatophilaceae	0	0	0	0
k__Bacteria	p__Actinobacteria	c__Actinobacteria	o__Actinomycetales	f__Gordoniaceae	0	0	0.21885	0
k__Bacteria	p__Actinobacteria	c__Actinobacteria	o__Actinomycetales	f__Intrasporangiaceae	0	0	0.111804	0
k__Bacteria	p__Actinobacteria	c__Actinobacteria	o__Actinomycetales	f__Kineosporiaceae	0	0	0	0
k__Bacteria	p__Actinobacteria	c__Actinobacteria	o__Actinomycetales	f__Microbacteriaceae	0	0	0.361578	0
k__Bacteria	p__Actinobacteria	c__Actinobacteria	o__Actinomycetales	f__Micrococcaceae	0	0	1.38208	0
k__Bacteria	p__Actinobacteria	c__Actinobacteria	o__Actinomycetales	f__Nocardiaceae	0	0.2318	6.07783	0
k__Bacteria	p__Actinobacteria	c__Actinobacteria	o__Actinomycetales	f__Nocardioidaceae	0	0	0	0
k__Bacteria	p__Actinobacteria	c__Actinobacteria	o__Actinomycetales	f__Propionibacteriaceae	0	0	0	0
k__Bacteria	p__Actinobacteria	c__Actinobacteria	o__Actinomycetales	f__Sanguibacteraceae	0	0	0	0
k__Bacteria	p__Actinobacteria	c__Rubrobacteria	o__Rubrobacterales	f__Rubrobacteraceae	0	0	0.0261668	0
k__Bacteria	p__Bacteroidetes	__	__	__	0	0	1.41776	0
k__Bacteria	p__Bacteroidetes	c__Bacteroidia	o__Bacteroidales	__	0	0	0.192683	0
k__Bacteria	p__Bacteroidetes	c__Bacteroidia	o__Bacteroidales	f__	0	0	0.499548	0
k__Bacteria	p__Bacteroidetes	c__Bacteroidia	o__Bacteroidales	f__BA008	0	0	0.0761216	0
k__Bacteria	p__Bacteroidetes	c__Bacteroidia	o__Bacteroidales	f__Bacteroidaceae	0	0	0.0642276	0
k__Bacteria	p__Bacteroidetes	c__Bacteroidia	o__Bacteroidales	f__Porphyromonadaceae	0	0	0	0
k__Bacteria	p__Bacteroidetes	c__Bacteroidia	o__Bacteroidales	f__Prevotellaceae	0	0	0.168895	0
k__Bacteria	p__Bacteroidetes	c__Bacteroidia	o__Bacteroidales	f__Rikenellaceae	0	0	0	0
k__Bacteria	p__Bacteroidetes	c__Bacteroidia	o__Bacteroidales	f__SB-1	0	0	0	0
k__Bacteria	p__Bacteroidetes	c__Bacteroidia	o__Bacteroidales	f__[Paraprevotellaceae]	0	0	0	0
k__Bacteria	p__Bacteroidetes	c__Cytophagia	o__Cytophagales	f__	0	0	0.268804	0
k__Bacteria	p__Bacteroidetes	c__Cytophagia	o__Cytophagales	f__Cytophagaceae	0	0	0.444836	0
k__Bacteria	p__Bacteroidetes	c__Flavobacteriia	o__Flavobacteriales	__	0	0	0	0
k__Bacteria	p__Bacteroidetes	c__Flavobacteriia	o__Flavobacteriales	f__Cryomorphaceae	0	0	1.15134	0
k__Bacteria	p__Bacteroidetes	c__Flavobacteriia	o__Flavobacteriales	f__Flavobacteriaceae	0	0	5.9922	0.00678457
k__Bacteria	p__Bacteroidetes	c__Flavobacteriia	o__Flavobacteriales	f__[Weeksellaceae]	0	0	0.606594	0
k__Bacteria	p__Bacteroidetes	c__Sphingobacteriia	o__Sphingobacteriales	__	0	0	0.0999096	0
k__Bacteria	p__Bacteroidetes	c__Sphingobacteriia	o__Sphingobacteriales	f__	0	0	1.61758	0
k__Bacteria	p__Bacteroidetes	c__Sphingobacteriia	o__Sphingobacteriales	f__Sphingobacteriaceae	0	0.00335942	4.56968	0
k__Bacteria	p__Bacteroidetes	c__[Saprospirae]	o__[Saprospirales]	__	0	0	0.47576	0
k__Bacteria	p__Bacteroidetes	c__[Saprospirae]	o__[Saprospirales]	f__	0	0	0.0380608	0
k__Bacteria	p__Bacteroidetes	c__[Saprospirae]	o__[Saprospirales]	f__Chitinophagaceae	0	0.0134377	17.9028	0
k__Bacteria	p__Bacteroidetes	c__[Saprospirae]	o__[Saprospirales]	f__Saprospiraceae	0	0	1.02764	0
k__Bacteria	p__Firmicutes	c__Bacilli	o__Bacillales	f__Bacillaceae	0	0	0.206956	0.325659
k__Bacteria	p__Firmicutes	c__Bacilli	o__Bacillales	f__Staphylococcaceae	0	0.0151174	0.0903944	0
k__Bacteria	p__Firmicutes	c__Bacilli	o__Lactobacillales	f__Aerococcaceae	0	0	0.0333032	0
k__Bacteria	p__Firmicutes	c__Bacilli	o__Lactobacillales	f__Carnobacteriaceae	0	0	0.573291	0
k__Bacteria	p__Firmicutes	c__Bacilli	o__Lactobacillales	f__Enterococcaceae	0	0	0	0
k__Bacteria	p__Firmicutes	c__Clostridia	o__Clostridiales	__	0	0	0	0
k__Bacteria	p__Firmicutes	c__Clostridia	o__Clostridiales	f__Ruminococcaceae	0	0	0	0
k__Bacteria	p__GN02	c__BD1-5	o__	f__	0	0	2.64998	0
k__Bacteria	p__Gemmatimonadetes	c__Gemmatimonadetes	__	__	0	0	0	0
k__Bacteria	p__Gemmatimonadetes	c__Gemmatimonadetes	o__Gemmatimonadales	f__Gemmatimonadaceae	0	0	3.24706	0
k__Bacteria	p__OD1	__	__	__	0	0	0	0
k__Bacteria	p__OD1	c__	o__	f__	0	0	0	0
k__Bacteria	p__Proteobacteria	__	__	__	0	0	0.221228	0
k__Bacteria	p__Proteobacteria	c__Alphaproteobacteria	__	__	0	0	0.5162	0
k__Bacteria	p__Proteobacteria	c__Alphaproteobacteria	o__	f__	0	0	0.0927732	0
k__Bacteria	p__Proteobacteria	c__Alphaproteobacteria	o__BD7-3	f__	0	0	0.708882	0
k__Bacteria	p__Proteobacteria	c__Alphaproteobacteria	o__Caulobacterales	f__Caulobacteraceae	0	0.0134377	0.630382	0
k__Bacteria	p__Proteobacteria	c__Alphaproteobacteria	o__Ellin329	f__	0	0.0134377	0	0
k__Bacteria	p__Proteobacteria	c__Alphaproteobacteria	o__Rhizobiales	__	0	0	0.43532	0
k__Bacteria	p__Proteobacteria	c__Alphaproteobacteria	o__Rhizobiales	f__Aurantimonadaceae	0	0	0	0
k__Bacteria	p__Proteobacteria	c__Alphaproteobacteria	o__Rhizobiales	f__Bradyrhizobiaceae	0	0	0.413911	0
k__Bacteria	p__Proteobacteria	c__Alphaproteobacteria	o__Rhizobiales	f__Hyphomicrobiaceae	0	0	0.047576	0
k__Bacteria	p__Proteobacteria	c__Alphaproteobacteria	o__Rhizobiales	f__Methylobacteriaceae	0	0	0	0
k__Bacteria	p__Proteobacteria	c__Alphaproteobacteria	o__Rhizobiales	f__Methylocystaceae	0	0	0.126076	0
k__Bacteria	p__Proteobacteria	c__Alphaproteobacteria	o__Rhizobiales	f__Phyllobacteriaceae	0	0	0.126076	0
k__Bacteria	p__Proteobacteria	c__Alphaproteobacteria	o__Rhizobiales	f__Rhizobiaceae	0	0	0.133213	0.0135691
k__Bacteria	p__Proteobacteria	c__Alphaproteobacteria	o__Rhodobacterales	f__Rhodobacteraceae	0	0	0.249774	0.00452304
k__Bacteria	p__Proteobacteria	c__Alphaproteobacteria	o__Rickettsiales	f__	0	0	0	0
k__Bacteria	p__Proteobacteria	c__Alphaproteobacteria	o__Rickettsiales	f__mitochondria	0	0	0	0
k__Bacteria	p__Proteobacteria	c__Alphaproteobacteria	o__Sphingomonadales	__	0	0	0	0
k__Bacteria	p__Proteobacteria	c__Alphaproteobacteria	o__Sphingomonadales	f__Erythrobacteraceae	0	0	0	0
k__Bacteria	p__Proteobacteria	c__Alphaproteobacteria	o__Sphingomonadales	f__Sphingomonadaceae	0	0.0268754	1.53908	0
k__Bacteria	p__Proteobacteria	c__Betaproteobacteria	__	__	0	0	0.0285456	0
k__Bacteria	p__Proteobacteria	c__Betaproteobacteria	o__Burkholderiales	__	0	0	0.311623	0
k__Bacteria	p__Proteobacteria	c__Betaproteobacteria	o__Burkholderiales	f__Alcaligenaceae	0	0	0.0761216	0
k__Bacteria	p__Proteobacteria	c__Betaproteobacteria	o__Burkholderiales	f__Burkholderiaceae	0.107567	14.16	8.8872	0
k__Bacteria	p__Proteobacteria	c__Betaproteobacteria	o__Burkholderiales	f__Comamonadaceae	0	0	4.99072	0
k__Bacteria	p__Proteobacteria	c__Betaproteobacteria	o__Burkholderiales	f__Oxalobacteraceae	0.273054	0.0251957	4.20334	0
k__Bacteria	p__Proteobacteria	c__Betaproteobacteria	o__Nitrosomonadales	f__Nitrosomonadaceae	0	0	0.083258	0
k__Bacteria	p__Proteobacteria	c__Betaproteobacteria	o__Rhodocyclales	f__Rhodocyclaceae	0	0	0.204577	0
k__Bacteria	p__Proteobacteria	c__Deltaproteobacteria	o__Bdellovibrionales	f__Bacteriovoracaceae	0	0	0.164137	0
k__Bacteria	p__Proteobacteria	c__Deltaproteobacteria	o__Bdellovibrionales	f__Bdellovibrionaceae	0	0	1.81027	0
k__Bacteria	p__Proteobacteria	c__Deltaproteobacteria	o__Myxococcales	f__	0	0	0.15938	0
k__Bacteria	p__Proteobacteria	c__Deltaproteobacteria	o__Myxococcales	f__0319-6G20	0	0	0.023788	0
k__Bacteria	p__Proteobacteria	c__Epsilonproteobacteria	o__Campylobacterales	f__Campylobacteraceae	0	0	1.05619	0
k__Bacteria	p__Proteobacteria	c__Gammaproteobacteria	o__Aeromonadales	f__Aeromonadaceae	2.39336	0	0.135592	0
k__Bacteria	p__Proteobacteria	c__Gammaproteobacteria	o__Alteromonadales	f__Alteromonadaceae	0	0	0	0
k__Bacteria	p__Proteobacteria	c__Gammaproteobacteria	o__Alteromonadales	f__[Chromatiaceae]	0	0	0.123698	0
k__Bacteria	p__Proteobacteria	c__Gammaproteobacteria	o__Enterobacteriales	f__Enterobacteriaceae	95.778	85.3714	0.725534	77.2174
k__Bacteria	p__Proteobacteria	c__Gammaproteobacteria	o__Legionellales	__	0	0	0.11894	0
k__Bacteria	p__Proteobacteria	c__Gammaproteobacteria	o__Legionellales	f__	0	0	0.071364	0
k__Bacteria	p__Proteobacteria	c__Gammaproteobacteria	o__Pseudomonadales	f__Moraxellaceae	1.44802	0.0957436	1.55574	17.269
k__Bacteria	p__Proteobacteria	c__Gammaproteobacteria	o__Pseudomonadales	f__Pseudomonadaceae	0	0	0.29735	5.16306
k__Bacteria	p__Proteobacteria	c__Gammaproteobacteria	o__Vibrionales	f__Pseudoalteromonadaceae	0	0	0.0428184	0
k__Bacteria	p__Proteobacteria	c__Gammaproteobacteria	o__Xanthomonadales	f__Sinobacteraceae	0	0.0100783	0	0
k__Bacteria	p__Proteobacteria	c__Gammaproteobacteria	o__Xanthomonadales	f__Xanthomonadaceae	0	0	1.78648	0
k__Bacteria	p__SR1	c__	o__	f__	0	0	0	0
k__Bacteria	p__TM7	c__TM7-1	o__	f__	0	0	0.0570912	0
k__Bacteria	p__TM7	c__TM7-3	__	__	0	0	0.877777	0
k__Bacteria	p__TM7	c__TM7-3	o__	f__	0	0	0.547124	0
k__Bacteria	p__TM7	c__TM7-3	o__CW040	f__	0	0	0.0499548	0
k__Bacteria	p__TM7	c__TM7-3	o__EW055	f__	0	0	12.9787	0
k__Bacteria	p__Verrucomicrobia	c__Opitutae	o__Opitutales	f__Opitutaceae	0	0	0	0
k__Bacteria	p__Verrucomicrobia	c__Verrucomicrobiae	o__Verrucomicrobiales	f__Verrucomicrobiaceae	0	0	0.323517	0
k__Bacteria	p__Verrucomicrobia	c__[Spartobacteria]	o__[Chthoniobacterales]	f__[Chthoniobacteraceae]	0	0	0.0380608	0

## Sheet: Genus
						Abundance (%)
						F	G	H	KS
k__Bacteria	__	__	__	__	__	0	0	1.05143	0
k__Bacteria	p__	c__	o__	f__	g__	0	0	0.023788	0
k__Bacteria	p__Acidobacteria	c__DA052	o__Ellin6513	f__	g__	0	0.0201565	0.047576	0
k__Bacteria	p__Actinobacteria	c__Actinobacteria	o__Actinomycetales	__	__	0	0	0.266426	0
k__Bacteria	p__Actinobacteria	c__Actinobacteria	o__Actinomycetales	f__Geodermatophilaceae	__	0	0	0	0
k__Bacteria	p__Actinobacteria	c__Actinobacteria	o__Actinomycetales	f__Gordoniaceae	g__Gordonia	0	0	0.21885	0
k__Bacteria	p__Actinobacteria	c__Actinobacteria	o__Actinomycetales	f__Intrasporangiaceae	__	0	0	0.0785004	0
k__Bacteria	p__Actinobacteria	c__Actinobacteria	o__Actinomycetales	f__Intrasporangiaceae	g__	0	0	0.0333032	0
k__Bacteria	p__Actinobacteria	c__Actinobacteria	o__Actinomycetales	f__Kineosporiaceae	g__Kineococcus	0	0	0	0
k__Bacteria	p__Actinobacteria	c__Actinobacteria	o__Actinomycetales	f__Microbacteriaceae	__	0	0	0.107046	0
k__Bacteria	p__Actinobacteria	c__Actinobacteria	o__Actinomycetales	f__Microbacteriaceae	g__Frigoribacterium	0	0	0	0
k__Bacteria	p__Actinobacteria	c__Actinobacteria	o__Actinomycetales	f__Microbacteriaceae	g__Leucobacter	0	0	0.152243	0
k__Bacteria	p__Actinobacteria	c__Actinobacteria	o__Actinomycetales	f__Microbacteriaceae	g__Microbacterium	0	0	0.102288	0
k__Bacteria	p__Actinobacteria	c__Actinobacteria	o__Actinomycetales	f__Micrococcaceae	g__Arthrobacter	0	0	1.34878	0
k__Bacteria	p__Actinobacteria	c__Actinobacteria	o__Actinomycetales	f__Micrococcaceae	g__Micrococcus	0	0	0.0333032	0
k__Bacteria	p__Actinobacteria	c__Actinobacteria	o__Actinomycetales	f__Nocardiaceae	g__Rhodococcus	0	0.2318	6.07783	0
k__Bacteria	p__Actinobacteria	c__Actinobacteria	o__Actinomycetales	f__Nocardioidaceae	g__Nocardioides	0	0	0	0
k__Bacteria	p__Actinobacteria	c__Actinobacteria	o__Actinomycetales	f__Propionibacteriaceae	g__Propionibacterium	0	0	0	0
k__Bacteria	p__Actinobacteria	c__Actinobacteria	o__Actinomycetales	f__Sanguibacteraceae	g__Sanguibacter	0	0	0	0
k__Bacteria	p__Actinobacteria	c__Rubrobacteria	o__Rubrobacterales	f__Rubrobacteraceae	g__Rubrobacter	0	0	0.0261668	0
k__Bacteria	p__Bacteroidetes	__	__	__	__	0	0	1.41776	0
k__Bacteria	p__Bacteroidetes	c__Bacteroidia	o__Bacteroidales	__	__	0	0	0.192683	0
k__Bacteria	p__Bacteroidetes	c__Bacteroidia	o__Bacteroidales	f__	g__	0	0	0.499548	0
k__Bacteria	p__Bacteroidetes	c__Bacteroidia	o__Bacteroidales	f__BA008	g__	0	0	0.0761216	0
k__Bacteria	p__Bacteroidetes	c__Bacteroidia	o__Bacteroidales	f__Bacteroidaceae	g__BF311	0	0	0.0642276	0
k__Bacteria	p__Bacteroidetes	c__Bacteroidia	o__Bacteroidales	f__Bacteroidaceae	g__Bacteroides	0	0	0	0
k__Bacteria	p__Bacteroidetes	c__Bacteroidia	o__Bacteroidales	f__Porphyromonadaceae	g__Paludibacter	0	0	0	0
k__Bacteria	p__Bacteroidetes	c__Bacteroidia	o__Bacteroidales	f__Prevotellaceae	g__Prevotella	0	0	0.168895	0
k__Bacteria	p__Bacteroidetes	c__Bacteroidia	o__Bacteroidales	f__Rikenellaceae	g__	0	0	0	0
k__Bacteria	p__Bacteroidetes	c__Bacteroidia	o__Bacteroidales	f__SB-1	g__	0	0	0	0
k__Bacteria	p__Bacteroidetes	c__Bacteroidia	o__Bacteroidales	f__[Paraprevotellaceae]	g__	0	0	0	0
k__Bacteria	p__Bacteroidetes	c__Cytophagia	o__Cytophagales	f__	g__	0	0	0.268804	0
k__Bacteria	p__Bacteroidetes	c__Cytophagia	o__Cytophagales	f__Cytophagaceae	g__	0	0	0	0
k__Bacteria	p__Bacteroidetes	c__Cytophagia	o__Cytophagales	f__Cytophagaceae	g__Dyadobacter	0	0	0	0
k__Bacteria	p__Bacteroidetes	c__Cytophagia	o__Cytophagales	f__Cytophagaceae	g__Emticicia	0	0	0	0
k__Bacteria	p__Bacteroidetes	c__Cytophagia	o__Cytophagales	f__Cytophagaceae	g__Hymenobacter	0	0	0	0
k__Bacteria	p__Bacteroidetes	c__Cytophagia	o__Cytophagales	f__Cytophagaceae	g__Leadbetterella	0	0	0.444836	0
k__Bacteria	p__Bacteroidetes	c__Flavobacteriia	o__Flavobacteriales	__	__	0	0	0	0
k__Bacteria	p__Bacteroidetes	c__Flavobacteriia	o__Flavobacteriales	f__Cryomorphaceae	g__	0	0	1.15134	0
k__Bacteria	p__Bacteroidetes	c__Flavobacteriia	o__Flavobacteriales	f__Flavobacteriaceae	__	0	0	0.0785004	0
k__Bacteria	p__Bacteroidetes	c__Flavobacteriia	o__Flavobacteriales	f__Flavobacteriaceae	g__Flavobacterium	0	0	5.9137	0.00678457
k__Bacteria	p__Bacteroidetes	c__Flavobacteriia	o__Flavobacteriales	f__[Weeksellaceae]	__	0	0	0	0
k__Bacteria	p__Bacteroidetes	c__Flavobacteriia	o__Flavobacteriales	f__[Weeksellaceae]	g__Chryseobacterium	0	0	0.140349	0
k__Bacteria	p__Bacteroidetes	c__Flavobacteriia	o__Flavobacteriales	f__[Weeksellaceae]	g__Elizabethkingia	0	0	0.466245	0
k__Bacteria	p__Bacteroidetes	c__Sphingobacteriia	o__Sphingobacteriales	__	__	0	0	0.0999096	0
k__Bacteria	p__Bacteroidetes	c__Sphingobacteriia	o__Sphingobacteriales	f__	g__	0	0	1.61758	0
k__Bacteria	p__Bacteroidetes	c__Sphingobacteriia	o__Sphingobacteriales	f__Sphingobacteriaceae	__	0	0	0.390123	0
k__Bacteria	p__Bacteroidetes	c__Sphingobacteriia	o__Sphingobacteriales	f__Sphingobacteriaceae	g__	0	0.00335942	0.214092	0
k__Bacteria	p__Bacteroidetes	c__Sphingobacteriia	o__Sphingobacteriales	f__Sphingobacteriaceae	g__Mucilaginibacter	0	0	0.15938	0
k__Bacteria	p__Bacteroidetes	c__Sphingobacteriia	o__Sphingobacteriales	f__Sphingobacteriaceae	g__Pedobacter	0	0	3.80608	0
k__Bacteria	p__Bacteroidetes	c__Sphingobacteriia	o__Sphingobacteriales	f__Sphingobacteriaceae	g__Sphingobacterium	0	0	0	0
k__Bacteria	p__Bacteroidetes	c__[Saprospirae]	o__[Saprospirales]	__	__	0	0	0.47576	0
k__Bacteria	p__Bacteroidetes	c__[Saprospirae]	o__[Saprospirales]	f__	g__	0	0	0.0380608	0
k__Bacteria	p__Bacteroidetes	c__[Saprospirae]	o__[Saprospirales]	f__Chitinophagaceae	__	0	0	0.311623	0
k__Bacteria	p__Bacteroidetes	c__[Saprospirae]	o__[Saprospirales]	f__Chitinophagaceae	g__	0	0	12.7123	0
k__Bacteria	p__Bacteroidetes	c__[Saprospirae]	o__[Saprospirales]	f__Chitinophagaceae	g__Ferruginibacter	0	0	0.149864	0
k__Bacteria	p__Bacteroidetes	c__[Saprospirae]	o__[Saprospirales]	f__Chitinophagaceae	g__Niabella	0	0	0.15938	0
k__Bacteria	p__Bacteroidetes	c__[Saprospirae]	o__[Saprospirales]	f__Chitinophagaceae	g__Sediminibacterium	0	0.0134377	4.38889	0
k__Bacteria	p__Bacteroidetes	c__[Saprospirae]	o__[Saprospirales]	f__Chitinophagaceae	g__Terrimonas	0	0	0.180789	0
k__Bacteria	p__Bacteroidetes	c__[Saprospirae]	o__[Saprospirales]	f__Saprospiraceae	g__	0	0	1.02764	0
k__Bacteria	p__Chloroflexi	c__Thermomicrobia	o__JG30-KF-CM45	f__	g__	0	0	0.047576	0
k__Bacteria	p__Firmicutes	c__Bacilli	o__Bacillales	f__Bacillaceae	g__Bacillus	0	0	0.206956	0.325659
k__Bacteria	p__Firmicutes	c__Bacilli	o__Bacillales	f__Staphylococcaceae	g__Staphylococcus	0	0.0151174	0.0903944	0
k__Bacteria	p__Firmicutes	c__Bacilli	o__Lactobacillales	f__Aerococcaceae	g__	0	0	0.0333032	0
k__Bacteria	p__Firmicutes	c__Bacilli	o__Lactobacillales	f__Carnobacteriaceae	g__Trichococcus	0	0	0.573291	0
k__Bacteria	p__Firmicutes	c__Bacilli	o__Lactobacillales	f__Enterococcaceae	g__Enterococcus	0	0	0	0
k__Bacteria	p__Firmicutes	c__Clostridia	o__Clostridiales	__	__	0	0	0	0
k__Bacteria	p__Firmicutes	c__Clostridia	o__Clostridiales	f__Ruminococcaceae	g__Ruminococcus	0	0	0	0
k__Bacteria	p__GN02	c__BD1-5	o__	f__	g__	0	0	2.64998	0
k__Bacteria	p__Gemmatimonadetes	c__Gemmatimonadetes	__	__	__	0	0	0	0
k__Bacteria	p__Gemmatimonadetes	c__Gemmatimonadetes	o__Gemmatimonadales	f__Gemmatimonadaceae	g__Gemmatimonas	0	0	3.24706	0
k__Bacteria	p__OD1	__	__	__	__	0	0	0	0
k__Bacteria	p__OD1	c__	o__	f__	g__	0	0	0	0
k__Bacteria	p__Proteobacteria	__	__	__	__	0	0	0.221228	0
k__Bacteria	p__Proteobacteria	c__Alphaproteobacteria	__	__	__	0	0	0.5162	0
k__Bacteria	p__Proteobacteria	c__Alphaproteobacteria	o__	f__	g__	0	0	0.0927732	0
k__Bacteria	p__Proteobacteria	c__Alphaproteobacteria	o__BD7-3	f__	g__	0	0	0.708882	0
k__Bacteria	p__Proteobacteria	c__Alphaproteobacteria	o__Caulobacterales	f__Caulobacteraceae	g__	0	0	0.202198	0
k__Bacteria	p__Proteobacteria	c__Alphaproteobacteria	o__Caulobacterales	f__Caulobacteraceae	g__Brevundimonas	0	0.0134377	0.428184	0
k__Bacteria	p__Proteobacteria	c__Alphaproteobacteria	o__Caulobacterales	f__Caulobacteraceae	g__Caulobacter	0	0	0	0
k__Bacteria	p__Proteobacteria	c__Alphaproteobacteria	o__Caulobacterales	f__Caulobacteraceae	g__Mycoplana	0	0	0	0
k__Bacteria	p__Proteobacteria	c__Alphaproteobacteria	o__Ellin329	f__	g__	0	0.0134377	0	0
k__Bacteria	p__Proteobacteria	c__Alphaproteobacteria	o__Rhizobiales	__	__	0	0	0.43532	0
k__Bacteria	p__Proteobacteria	c__Alphaproteobacteria	o__Rhizobiales	f__Aurantimonadaceae	g__	0	0	0	0
k__Bacteria	p__Proteobacteria	c__Alphaproteobacteria	o__Rhizobiales	f__Aurantimonadaceae	g__Aurantimonas	0	0	0	0
k__Bacteria	p__Proteobacteria	c__Alphaproteobacteria	o__Rhizobiales	f__Bradyrhizobiaceae	__	0	0	0.204577	0
k__Bacteria	p__Proteobacteria	c__Alphaproteobacteria	o__Rhizobiales	f__Bradyrhizobiaceae	g__Afipia	0	0	0.209334	0
k__Bacteria	p__Proteobacteria	c__Alphaproteobacteria	o__Rhizobiales	f__Hyphomicrobiaceae	g__Devosia	0	0	0.047576	0
k__Bacteria	p__Proteobacteria	c__Alphaproteobacteria	o__Rhizobiales	f__Methylobacteriaceae	g__Methylobacterium	0	0	0	0
k__Bacteria	p__Proteobacteria	c__Alphaproteobacteria	o__Rhizobiales	f__Methylocystaceae	g__Methylosinus	0	0	0	0
k__Bacteria	p__Proteobacteria	c__Alphaproteobacteria	o__Rhizobiales	f__Methylocystaceae	g__Pleomorphomonas	0	0	0.126076	0
k__Bacteria	p__Proteobacteria	c__Alphaproteobacteria	o__Rhizobiales	f__Phyllobacteriaceae	__	0	0	0.0428184	0
k__Bacteria	p__Proteobacteria	c__Alphaproteobacteria	o__Rhizobiales	f__Phyllobacteriaceae	g__Aminobacter	0	0	0.083258	0
k__Bacteria	p__Proteobacteria	c__Alphaproteobacteria	o__Rhizobiales	f__Rhizobiaceae	g__Agrobacterium	0	0	0	0.0135691
k__Bacteria	p__Proteobacteria	c__Alphaproteobacteria	o__Rhizobiales	f__Rhizobiaceae	g__Shinella	0	0	0.133213	0
k__Bacteria	p__Proteobacteria	c__Alphaproteobacteria	o__Rhodobacterales	f__Rhodobacteraceae	__	0	0	0.0380608	0
k__Bacteria	p__Proteobacteria	c__Alphaproteobacteria	o__Rhodobacterales	f__Rhodobacteraceae	g__Paracoccus	0	0	0.047576	0
k__Bacteria	p__Proteobacteria	c__Alphaproteobacteria	o__Rhodobacterales	f__Rhodobacteraceae	g__Rhodobacter	0	0	0.164137	0.00452304
k__Bacteria	p__Proteobacteria	c__Alphaproteobacteria	o__Rickettsiales	f__	g__	0	0	0	0
k__Bacteria	p__Proteobacteria	c__Alphaproteobacteria	o__Rickettsiales	f__mitochondria	__	0	0	0	0
k__Bacteria	p__Proteobacteria	c__Alphaproteobacteria	o__Sphingomonadales	__	__	0	0	0	0
k__Bacteria	p__Proteobacteria	c__Alphaproteobacteria	o__Sphingomonadales	f__Erythrobacteraceae	__	0	0	0	0
k__Bacteria	p__Proteobacteria	c__Alphaproteobacteria	o__Sphingomonadales	f__Sphingomonadaceae	__	0	0	0.285456	0
k__Bacteria	p__Proteobacteria	c__Alphaproteobacteria	o__Sphingomonadales	f__Sphingomonadaceae	g__	0	0	0.152243	0
k__Bacteria	p__Proteobacteria	c__Alphaproteobacteria	o__Sphingomonadales	f__Sphingomonadaceae	g__Sphingobium	0	0	0	0
k__Bacteria	p__Proteobacteria	c__Alphaproteobacteria	o__Sphingomonadales	f__Sphingomonadaceae	g__Sphingomonas	0	0.0268754	0.777868	0
k__Bacteria	p__Proteobacteria	c__Alphaproteobacteria	o__Sphingomonadales	f__Sphingomonadaceae	g__Sphingopyxis	0	0	0.323517	0
k__Bacteria	p__Proteobacteria	c__Betaproteobacteria	__	__	__	0	0	0.0285456	0
k__Bacteria	p__Proteobacteria	c__Betaproteobacteria	o__Burkholderiales	__	__	0	0	0.311623	0
k__Bacteria	p__Proteobacteria	c__Betaproteobacteria	o__Burkholderiales	f__Alcaligenaceae	g__Tetrathiobacter	0	0	0.0761216	0
k__Bacteria	p__Proteobacteria	c__Betaproteobacteria	o__Burkholderiales	f__Burkholderiaceae	g__Burkholderia	0.107567	14.16	8.8872	0
k__Bacteria	p__Proteobacteria	c__Betaproteobacteria	o__Burkholderiales	f__Comamonadaceae	__	0	0	1.10138	0
k__Bacteria	p__Proteobacteria	c__Betaproteobacteria	o__Burkholderiales	f__Comamonadaceae	g__	0	0	0.471002	0
k__Bacteria	p__Proteobacteria	c__Betaproteobacteria	o__Burkholderiales	f__Comamonadaceae	g__Comamonas	0	0	0.15938	0
k__Bacteria	p__Proteobacteria	c__Betaproteobacteria	o__Burkholderiales	f__Comamonadaceae	g__Paucibacter	0	0	0.780246	0
k__Bacteria	p__Proteobacteria	c__Betaproteobacteria	o__Burkholderiales	f__Comamonadaceae	g__Pelomonas	0	0	0.047576	0
k__Bacteria	p__Proteobacteria	c__Betaproteobacteria	o__Burkholderiales	f__Comamonadaceae	g__Polaromonas	0	0	0.21885	0
k__Bacteria	p__Proteobacteria	c__Betaproteobacteria	o__Burkholderiales	f__Comamonadaceae	g__Rhodoferax	0	0	1.57239	0
k__Bacteria	p__Proteobacteria	c__Betaproteobacteria	o__Burkholderiales	f__Comamonadaceae	g__Rubrivivax	0	0	0.0880156	0
k__Bacteria	p__Proteobacteria	c__Betaproteobacteria	o__Burkholderiales	f__Comamonadaceae	g__Simplicispira	0	0	0.551882	0
k__Bacteria	p__Proteobacteria	c__Betaproteobacteria	o__Burkholderiales	f__Comamonadaceae	g__Variovorax	0	0	0	0
k__Bacteria	p__Proteobacteria	c__Betaproteobacteria	o__Burkholderiales	f__Oxalobacteraceae	__	0	0	0.152243	0
k__Bacteria	p__Proteobacteria	c__Betaproteobacteria	o__Burkholderiales	f__Oxalobacteraceae	g__Janthinobacterium	0	0	0.27832	0
k__Bacteria	p__Proteobacteria	c__Betaproteobacteria	o__Burkholderiales	f__Oxalobacteraceae	g__Massilia	0	0	0	0
k__Bacteria	p__Proteobacteria	c__Betaproteobacteria	o__Burkholderiales	f__Oxalobacteraceae	g__Ralstonia	0.273054	0.0251957	3.77278	0
k__Bacteria	p__Proteobacteria	c__Betaproteobacteria	o__Nitrosomonadales	f__Nitrosomonadaceae	__	0	0	0.083258	0
k__Bacteria	p__Proteobacteria	c__Betaproteobacteria	o__Rhodocyclales	f__Rhodocyclaceae	g__Propionivibrio	0	0	0.157001	0
k__Bacteria	p__Proteobacteria	c__Betaproteobacteria	o__Rhodocyclales	f__Rhodocyclaceae	g__Thauera	0	0	0.047576	0
k__Bacteria	p__Proteobacteria	c__Deltaproteobacteria	o__Bdellovibrionales	f__Bacteriovoracaceae	g__	0	0	0.164137	0
k__Bacteria	p__Proteobacteria	c__Deltaproteobacteria	o__Bdellovibrionales	f__Bdellovibrionaceae	g__Bdellovibrio	0	0	1.81027	0
k__Bacteria	p__Proteobacteria	c__Deltaproteobacteria	o__Myxococcales	f__0319-6G20	g__	0	0	0.023788	0
k__Bacteria	p__Proteobacteria	c__Deltaproteobacteria	o__Myxococcales	f__	g__	0	0	0.15938	0
k__Bacteria	p__Proteobacteria	c__Epsilonproteobacteria	o__Campylobacterales	f__Campylobacteraceae	g__Arcobacter	0	0	1.05619	0
k__Bacteria	p__Proteobacteria	c__Gammaproteobacteria	o__Aeromonadales	f__Aeromonadaceae	__	0.0330975	0	0.0166516	0
k__Bacteria	p__Proteobacteria	c__Gammaproteobacteria	o__Aeromonadales	f__Aeromonadaceae	g__Aeromonas	2.36027	0	0.11894	0
k__Bacteria	p__Proteobacteria	c__Gammaproteobacteria	o__Alteromonadales	f__Alteromonadaceae	g__Cellvibrio	0	0	0	0
k__Bacteria	p__Proteobacteria	c__Gammaproteobacteria	o__Alteromonadales	f__[Chromatiaceae]	g__Rheinheimera	0	0	0.123698	0
k__Bacteria	p__Proteobacteria	c__Gammaproteobacteria	o__Enterobacteriales	f__Enterobacteriaceae	__	55.3556	85.3714	0.725534	64.718
k__Bacteria	p__Proteobacteria	c__Gammaproteobacteria	o__Enterobacteriales	f__Enterobacteriaceae	g__Citrobacter	21.381	0	0	0
k__Bacteria	p__Proteobacteria	c__Gammaproteobacteria	o__Enterobacteriales	f__Enterobacteriaceae	g__Enterobacter	19.0414	0	0	10.1655
k__Bacteria	p__Proteobacteria	c__Gammaproteobacteria	o__Enterobacteriales	f__Enterobacteriaceae	g__Erwinia	0	0	0	0.176399
k__Bacteria	p__Proteobacteria	c__Gammaproteobacteria	o__Enterobacteriales	f__Enterobacteriaceae	g__Klebsiella	0	0	0	2.11
k__Bacteria	p__Proteobacteria	c__Gammaproteobacteria	o__Enterobacteriales	f__Enterobacteriaceae	g__Pantoea	0	0	0	0.047492
k__Bacteria	p__Proteobacteria	c__Gammaproteobacteria	o__Legionellales	__	__	0	0	0.11894	0
k__Bacteria	p__Proteobacteria	c__Gammaproteobacteria	o__Legionellales	f__	g__	0	0	0.071364	0
k__Bacteria	p__Proteobacteria	c__Gammaproteobacteria	o__Pseudomonadales	f__Moraxellaceae	__	0	0	0	0
k__Bacteria	p__Proteobacteria	c__Gammaproteobacteria	o__Pseudomonadales	f__Moraxellaceae	g__	0	0	0.0785004	0
k__Bacteria	p__Proteobacteria	c__Gammaproteobacteria	o__Pseudomonadales	f__Moraxellaceae	g__Acinetobacter	1.44802	0.0957436	1.44631	17.269
k__Bacteria	p__Proteobacteria	c__Gammaproteobacteria	o__Pseudomonadales	f__Moraxellaceae	g__Enhydrobacter	0	0	0.0309244	0
k__Bacteria	p__Proteobacteria	c__Gammaproteobacteria	o__Pseudomonadales	f__Pseudomonadaceae	__	0	0	0.0380608	0.526935
k__Bacteria	p__Proteobacteria	c__Gammaproteobacteria	o__Pseudomonadales	f__Pseudomonadaceae	g__Pseudomonas	0	0	0.259289	4.63612
k__Bacteria	p__Proteobacteria	c__Gammaproteobacteria	o__Vibrionales	f__Pseudoalteromonadaceae	g__Pseudoalteromonas	0	0	0.0428184	0
k__Bacteria	p__Proteobacteria	c__Gammaproteobacteria	o__Xanthomonadales	f__Sinobacteraceae	g__	0	0.0100783	0	0
k__Bacteria	p__Proteobacteria	c__Gammaproteobacteria	o__Xanthomonadales	f__Xanthomonadaceae	__	0	0	0.107046	0
k__Bacteria	p__Proteobacteria	c__Gammaproteobacteria	o__Xanthomonadales	f__Xanthomonadaceae	g__	0	0	0.625624	0
k__Bacteria	p__Proteobacteria	c__Gammaproteobacteria	o__Xanthomonadales	f__Xanthomonadaceae	g__Arenimonas	0	0	0.0975308	0
k__Bacteria	p__Proteobacteria	c__Gammaproteobacteria	o__Xanthomonadales	f__Xanthomonadaceae	g__Dokdonella	0	0	0.404396	0
k__Bacteria	p__Proteobacteria	c__Gammaproteobacteria	o__Xanthomonadales	f__Xanthomonadaceae	g__Lysobacter	0	0	0.183168	0
k__Bacteria	p__Proteobacteria	c__Gammaproteobacteria	o__Xanthomonadales	f__Xanthomonadaceae	g__Pseudoxanthomonas	0	0	0.0523336	0
k__Bacteria	p__Proteobacteria	c__Gammaproteobacteria	o__Xanthomonadales	f__Xanthomonadaceae	g__Rhodanobacter	0	0	0.05947	0
k__Bacteria	p__Proteobacteria	c__Gammaproteobacteria	o__Xanthomonadales	f__Xanthomonadaceae	g__Stenotrophomonas	0	0	0	0
k__Bacteria	p__Proteobacteria	c__Gammaproteobacteria	o__Xanthomonadales	f__Xanthomonadaceae	g__Thermomonas	0	0	0.25691	0
k__Bacteria	p__SR1	c__	o__	f__	g__	0	0	0	0
k__Bacteria	p__TM7	c__TM7-1	o__	f__	g__	0	0	0.0570912	0
k__Bacteria	p__TM7	c__TM7-3	__	__	__	0	0	0.877777	0
k__Bacteria	p__TM7	c__TM7-3	o__	f__	g__	0	0	0.547124	0
k__Bacteria	p__TM7	c__TM7-3	o__CW040	f__	g__	0	0	0.0499548	0
k__Bacteria	p__TM7	c__TM7-3	o__EW055	f__	g__	0	0	12.9787	0
k__Bacteria	p__Verrucomicrobia	c__Opitutae	o__Opitutales	f__Opitutaceae	g__Opitutus	0	0	0	0
k__Bacteria	p__Verrucomicrobia	c__Verrucomicrobiae	o__Verrucomicrobiales	f__Verrucomicrobiaceae	g__	0	0	0.15938	0
k__Bacteria	p__Verrucomicrobia	c__Verrucomicrobiae	o__Verrucomicrobiales	f__Verrucomicrobiaceae	g__Luteolibacter	0	0	0	0
k__Bacteria	p__Verrucomicrobia	c__Verrucomicrobiae	o__Verrucomicrobiales	f__Verrucomicrobiaceae	g__Prosthecobacter	0	0	0.164137	0
k__Bacteria	p__Verrucomicrobia	c__[Spartobacteria]	o__[Chthoniobacterales]	f__[Chthoniobacteraceae]	g__Candidatus Xiphinematobacter	0	0	0.0380608	0
